# Supplementary material for: Estrogen receptor alpha mutations regulate gene expression and cell growth in breast cancer through microRNAs
Source: NAR Cancer. 2023 Jun 1;5(2):zcad027. doi: 10.1093/narcan/zcad027 (PMC10233889; doi:10.1093/narcan/zcad027)
Supplement: zcad027_Supplemental_Files [file zcad027_supplemental_files.zip]

Archive with 3 entries (3 files):
- SArnesen_miRNAs_in_ER_mutant_breast_cancer_paper_NARcancer_submission_supplementary_file_Apr2023.pdf
- SArnesen_miRNAs_in_ER_mutant_breast_cancer_paper_NARcancer_submission_sup_table_S1.xlsx
- SArnesen_miRNAs_in_ER_mutant_breast_cancer_paper_NARcancer_submission_sup_table_S2.xlsx
